# Supplementary material for: Evolution of Human Respiratory Syncytial Virus (RSV) over Multiple Seasons in New South Wales, Australia
Source: Viruses. 2018 Sep 6;10(9):476. doi: 10.3390/v10090476 (PMC6164696; doi:10.3390/v10090476)
Supplement: Supplementary file 1 [file viruses-10-00476-s001.zip]

Archive with 11 entries (7 files):
- viruses-351551-supplementary/
- viruses-351551-supplementary/Supp/
- viruses-351551-supplementary/Supp/.DS_Store
- viruses-351551-supplementary/Supp/Supplementary_Table_S1.resub.xlsx
- viruses-351551-supplementary/Supp/Supplementary_Table_S2.docx
- viruses-351551-supplementary/__MACOSX/
- viruses-351551-supplementary/__MACOSX/._Supp
- viruses-351551-supplementary/__MACOSX/Supp/
- viruses-351551-supplementary/__MACOSX/Supp/._.DS_Store
- viruses-351551-supplementary/__MACOSX/Supp/._Supplementary_Table_S1.resub.xlsx
- viruses-351551-supplementary/__MACOSX/Supp/._Supplementary_Table_S2.docx
