# Supplementary material for: Evolution of Human Respiratory Syncytial Virus (RSV) over Multiple Seasons in New South Wales, Australia
Source: Viruses. 2018 Sep 6;10(9):476. doi: 10.3390/v10090476 (PMC6164696; doi:10.3390/v10090476)
Supplement: Supplementary file 1 [file viruses-10-00476-s001.zip › viruses-351551-supplementary/Supp/Supplementary_Table_S1.resub.xlsx]

## Sheet: GenBank
RSVA	RSVB
JF920047	JQ582843
JF920048	JQ582844
JF920049	JX576729
JF920050	JX576730
JF920051	JX576731
JF920053	JX576732
JF920054	JX576733
JF920057	JX576734
JF920058	JX576735
JF920062	JX576736
JF920065	JX576737
JQ901447	JX576738
JQ901448	JX576739
JQ901449	JX576740
JQ901450	JX576741
JQ901451	JX576742
JQ901452	JX576743
JQ901453	JX576744
JQ901454	JX576745
JQ901455	JX576746
JQ901456	JX576747
JQ901457	JX576748
JQ901458	JX576749
JX015479	JX576750
JX015480	JX576751
JX015481	JX576752
JX015482	JX576753
JX015483	JX576754
JX015484	JX576755
JX015485	JX576756
JX015486	JX576757
JX015487	JX576758
JX015488	JX576759
JX015489	JX576760
JX015490	JX576761
JX015491	JX576762
JX015492	KF530259
JX015493	KF530262
JX015494	KF530266
JX015495	KF826820
JX015496	KF826822
JX015497	KF826825
JX015498	KF826829
JX015499	KF826834
JX069798	KF826835
JX069799	KF826839
JX069800	KF826842
JX069801	KF826843
JX069802	KF826844
JX069803	KF826845
JX627336	KF826851
KC731482	KF826853
KC731483	KF826857
KC978856	KF826858
KF530260	KF826859
KF530261	KF826860
KF530268	KJ627247
KF530269	KJ627251
KF826821	KJ627254
KF826823	KJ627262
KF826824	KJ627277
KF826826	KJ627278
KF826827	KJ627280
KF826828	KJ627285
KF826830	KJ627299
KF826831	KJ627302
KF826832	KJ627310
KF826833	KJ627317
KF826836	KJ627330
KF826837	KJ627332
KF826838	KJ627340
KF826840	KJ627341
KF826841	KJ627342
KF826846	KJ627348
KF826848	KJ627359
KF826849	KJ627364
KF826850	KJ672425
KF826852	KJ672430
KF826854	KJ672438
KF826855	KJ672476
KF826856	KJ672481
KF973319	KJ723460
KF973323	KJ723463
KF973324	KJ723466
KF973325	KJ723469
KF973327	KJ723470
KF973328	KJ723476
KF973329	KJ723477
KF973330	KJ723479
KF973331	KJ723480
KF973332	KJ723481
KF973333	KJ723482
KF973334	KJ723484
KF973335	KJ723485
KF973336	KJ939919
KF973338	KJ939920
KF973339	KJ939921
KF973340	KJ939922
KJ627245	KJ939923
KJ627246	KJ939924
KJ627248	KJ939925
KJ627250	KJ939926
KJ627252	KJ939927
KJ627253	KJ939928
KJ627255	KJ939929
KJ627256	KJ939930
KJ627257	KJ939931
KJ627258	KJ939932
KJ627259	KJ939933
KJ627260	KJ939934
KJ627261	KM042393
KJ627263	KM517573
KJ627264	KP258698
KJ627266	KP258702
KJ627267	KP258705
KJ627268	KP258708
KJ627269	KP258712
KJ627270	KP258713
KJ627271	KP258714
KJ627272	KP258718
KJ627273	KP258720
KJ627274	KP258721
KJ627275	KP258724
KJ627276	KP258731
KJ627279	KP258735
KJ627281	KP258736
KJ627282	KP258738
KJ627283	KP258739
KJ627284	KP258742
KJ627286	KP258745
KJ627287	KP317917
KJ627288	KP317922
KJ627289	KP317923
KJ627290	KP317925
KJ627291	KP317927
KJ627292	KP317928
KJ627293	KP317929
KJ627294	KP317932
KJ627295	KP317934
KJ627296	KP317938
KJ627297	KP317939
KJ627298	KP317941
KJ627300	KP317945
KJ627301	KP317946
KJ627303	KP317952
KJ627304	KP317954
KJ627305	KP663729
KJ627306	KP663730
KJ627307	KP856961
KJ627308	KP856963
KJ627309	KP856965
KJ627311	KP856966
KJ627312	KR350475
KJ627313	KU316094
KJ627314	KU316095
KJ627315	KU316097
KJ627316	KU316100
KJ627318	KU316101
KJ627319	KU316102
KJ627320	KU316105
KJ627321	KU316108
KJ627322	KU316111
KJ627324	KU316113
KJ627325	KU316114
KJ627327	KU316115
KJ627328	KU316116
KJ627329	KU316117
KJ627333	KU316122
KJ627334	KU316127
KJ627335	KU316128
KJ627336	KU316129
KJ627337	KU316130
KJ627338	KU316132
KJ627339	KU316134
KJ627343	KU316136
KJ627344	KU316144
KJ627345	KU316147
KJ627346	KU316151
KJ627349	KU316156
KJ627350	KU316158
KJ627351	KU316159
KJ627352	KU316163
KJ627353	KU316172
KJ627354	KU316173
KJ627355	KU316175
KJ627356	KU316177
KJ627357	KU316179
KJ627358	KU316181
KJ627360	KU316182
KJ627361	KU839623
KJ627362	KU839625
KJ627365	KU839627
KJ627366	KU839628
KJ627367	KU839629
KJ627369	KU839632
KJ627370	KU839633
KJ627371	KU839634
KJ627372	KU839635
KJ627373	KU839636
KJ627374	KU839638
KJ627647	KU839640
KJ627648	KU839641
KJ627649	KU950458
KJ627652	KU950461
KJ627654	KU950462
KJ627656	KU950463
KJ627657	KU950465
KJ627658	KU950466
KJ627662	KU950467
KJ627663	KU950471
KJ627666	KU950476
KJ627667	KU950477
KJ627668	KU950478
KJ627670	KU950481
KJ627671	KU950482
KJ627672	KU950484
KJ627673	KU950488
KJ627674	KU950489
KJ627675	KU950494
KJ627676	KU950495
KJ627678	KU950496
KJ627679	KU950497
KJ627681	KU950500
KJ627682	KU950503
KJ627683	KU950504
KJ627684	KU950508
KJ627685	KU950510
KJ627686	KU950512
KJ627687	KU950514
KJ627688	KU950515
KJ627689	KU950516
KJ627690	KU950517
KJ627693	KU950525
KJ627696	KU950526
KJ627702	KU950530
KJ627703	KU950532
KJ627704	KU950533
KJ627705	KU950534
KJ627706	KU950535
KJ627707	KU950539
KJ627708	KU950542
KJ627709	KU950543
KJ627710	KU950547
KJ627714	KU950548
KJ627715	KU950552
KJ627716	KU950553
KJ627717	KU950555
KJ627718	KU950558
KJ627719	KU950559
KJ627720	KU950562
KJ627721	KU950565
KJ627722	KU950568
KJ627723	KU950569
KJ627724	KU950571
KJ627725	KU950574
KJ627727	KU950576
KJ627728	KU950577
KJ627729	KU950578
KJ627731	KU950580
KJ627733	KU950582
KJ672424	KU950584
KJ672426	KU950586
KJ672427	KU950587
KJ672428	KU950588
KJ672429	KU950589
KJ672431	KU950591
KJ672432	KU950593
KJ672433	KU950599
KJ672434	KU950601
KJ672436	KU950602
KJ672437	KU950603
KJ672439	KU950604
KJ672440	KU950606
KJ672441	KU950607
KJ672443	KU950611
KJ672444	KU950613
KJ672447	KU950614
KJ672448	KU950618
KJ672449	KU950619
KJ672450	KU950621
KJ672452	KU950622
KJ672453	KU950625
KJ672455	KU950630
KJ672456	KU950633
KJ672457	KU950635
KJ672458	KU950637
KJ672459	KU950647
KJ672461	KU950648
KJ672462	KU950656
KJ672463	KU950657
KJ672464	KU950659
KJ672465	KU950662
KJ672467	KU950663
KJ672468	KU950665
KJ672469	KU950668
KJ672471	KU950669
KJ672472	KU950672
KJ672474	KU950675
KJ672475	KU950676
KJ672477	KU950678
KJ672478	KU950679
KJ672479	KU950681
KJ672480	KU950682
KJ672482	KU950684
KJ672483	KU950687
KJ672484	KU950688
KJ723461	KU950689
KJ723462	KU950690
KJ723464	KU950691
KJ723465	KU950693
KJ723467	KU950695
KJ723468	KU950697
KJ723473	KX655624
KJ723474	KX655629
KJ723475	KX655633
KJ723478	KX655641
KJ723483	KX655642
KJ723486	KX655645
KJ723487	KX655646
KJ723488	KX655648
KJ723489	KX655649
KJ723490	KX655653
KJ723491	KX655654
KJ723492	KX655655
KJ939935	KX655660
KJ939936	KX655661
KJ939937	KX655664
KJ939938	KX655669
KJ939939	KX655671
KJ939940	KX655674
KJ939941	KX655681
KJ939942	KX655683
KJ939943	KX655684
KJ939944	KX655685
KJ939945	KX655686
KJ939946	KX655690
KJ939947	KX655693
KJ939948	KX655698
KJ939949	KX655700
KJ939950	KX765888
KJ939951	KX765889
KJ939952	KX765890
KJ939953	KX765892
KJ939954	KX765893
KJ939955	KX765895
KJ939956	KX765897
KJ939957	KX765899
KJ939958	KX765900
KJ939959	KX765903
KJ939960	KX765905
KJ939961	KX765906
KJ939962	KX765907
KJ939963	KX765908
KJ939964	KX765909
KJ939965	KX765912
KJ939966	KX765921
KJ939967	KX765922
KJ939968	KX765923
KJ939969	KX765927
KJ939970	KX765929
KJ939971	KX765930
KM042381	KX765935
KM042383	KX765943
KM042386	KX765945
KM042388	KX765947
KM042389	KX765949
KM042390	KX765952
KM042391	KX765957
KM042392	KX765959
KM360090	KX765961
KM517572	KX765962
KM578843	KX765963
KP258695	KX765964
KP258696	KX765965
KP258697	KX765966
KP258699	KX765968
KP258700	KX765973
KP258701	KX765975
KP258703	KX765976
KP258704	KX765978
KP258707	KY249656
KP258709	KY249657
KP258710	KY249658
KP258711	KY249659
KP258715	KY249660
KP258717	KY249661
KP258719	KY249662
KP258722	KY249663
KP258723	KY249664
KP258725	KY249665
KP258726	KY249666
KP258727	KY249667
KP258728	KY249668
KP258729	KY249669
KP258730	KY249670
KP258732	KY249671
KP258733	KY249672
KP258734	KY249673
KP258737	KY249674
KP258740	KY249675
KP258741	KY249676
KP258743	KY249677
KP258744	KY249678
KP317920	KY249679
KP317921	KY249680
KP317926	KY249681
KP317936	KY249682
KP317942	KY249683
KP317944	KY674984
KP317950	LC324678
KP317951	LC324679
KP317953	MF001042
KP317956	MF001044
KP663728	MF001045
KP856967	MF001046
KP856968	MF001055
KP856969	MF001058
KT285064	MF185751
KU316090	MF185752
KU316091	MF185753
KU316092	MH760652
KU316093	MH760653
KU316096	MH760654
KU316098	MH760655
KU316099	MH760656
KU316103	MH760657
KU316104	MH760658
KU316106	MH760659
KU316107	MH760660
KU316109	MH760661
KU316110	MH760662
KU316112	MH760663
KU316118	MH760664
KU316119	MH760665
KU316120	MH760666
KU316121	MH760667
KU316123	MH760668
KU316124	MH760669
KU316125	MH760670
KU316126	MH760671
KU316131	MH760672
KU316133	MH760673
KU316135	MH760674
KU316137	MH760675
KU316138	MH760676
KU316139	MH760677
KU316140	MH760678
KU316141	MH760679
KU316142	MH760680
KU316143	MH760681
KU316145	MH760682
KU316146	MH760683
KU316148	MH760684
KU316149	MH760685
KU316150	MH760686
KU316152	MH760687
KU316153	MH760688
KU316154	MH760689
KU316155	MH760690
KU316157	MH760691
KU316160	MH760692
KU316161	MH760693
KU316162	MH760694
KU316164	MH760695
KU316165	MH760696
KU316166	MH760697
KU316167	MH760698
KU316168	MH760699
KU316169	MH760700
KU316170	MH760701
KU316171	MH760702
KU316174	MH760703
KU316176	MH760704
KU316178	MH760705
KU316180	MH760706
KU839624	MH760707
KU839626	MH760708
KU839630	MH760709
KU839631	MH760710
KU839637	MH760711
KU839639	MH760712
KU950455	MH760713
KU950456	MH760714
KU950459	MH760715
KU950460	MH760716
KU950464	MH760717
KU950468	MH760718
KU950469	MH760719
KU950470	MH760720
KU950472	MH760721
KU950473	MH760722
KU950474	MH760723
KU950475	MH760724
KU950479	MH760725
KU950480	MH760726
KU950483	MH760727
KU950485	MH760728
KU950486	MH760729
KU950487	MH760730
KU950491	MH760731
KU950492
KU950493
KU950498
KU950499
KU950501
KU950502
KU950505
KU950506
KU950507
KU950509
KU950511
KU950513
KU950518
KU950520
KU950521
KU950523
KU950524
KU950527
KU950528
KU950529
KU950531
KU950536
KU950537
KU950538
KU950540
KU950541
KU950544
KU950545
KU950546
KU950549
KU950550
KU950554
KU950556
KU950557
KU950560
KU950561
KU950563
KU950564
KU950566
KU950567
KU950570
KU950572
KU950573
KU950579
KU950581
KU950583
KU950585
KU950590
KU950592
KU950595
KU950596
KU950598
KU950608
KU950609
KU950610
KU950612
KU950615
KU950616
KU950617
KU950620
KU950623
KU950624
KU950627
KU950628
KU950631
KU950632
KU950634
KU950636
KU950638
KU950639
KU950641
KU950642
KU950643
KU950644
KU950645
KU950646
KU950649
KU950650
KU950651
KU950653
KU950654
KU950655
KU950658
KU950660
KU950661
KU950664
KU950666
KU950667
KU950670
KU950671
KU950673
KU950674
KU950677
KU950680
KU950683
KU950685
KU950686
KU950692
KU950694
KU950696
KU950698
KX510139
KX510141
KX510142
KX510145
KX510146
KX510150
KX510154
KX510155
KX510156
KX510157
KX510159
KX510162
KX510163
KX510168
KX510170
KX510175
KX510176
KX510178
KX510185
KX510190
KX510199
KX510200
KX510205
KX510226
KX510234
KX510235
KX510237
KX510239
KX510240
KX510241
KX510247
KX510257
KX510259
KX510260
KX510261
KX655615
KX655616
KX655617
KX655618
KX655619
KX655620
KX655621
KX655622
KX655623
KX655626
KX655627
KX655628
KX655630
KX655631
KX655632
KX655634
KX655635
KX655636
KX655637
KX655638
KX655639
KX655640
KX655643
KX655644
KX655647
KX655650
KX655651
KX655652
KX655656
KX655657
KX655658
KX655659
KX655662
KX655663
KX655665
KX655666
KX655667
KX655668
KX655670
KX655672
KX655673
KX655675
KX655676
KX655677
KX655678
KX655679
KX655680
KX655682
KX655687
KX655688
KX655689
KX655691
KX655692
KX655694
KX655695
KX655696
KX655697
KX655699
KX765886
KX765887
KX765891
KX765894
KX765896
KX765898
KX765901
KX765902
KX765904
KX765910
KX765911
KX765913
KX765914
KX765915
KX765916
KX765917
KX765918
KX765919
KX765920
KX765925
KX765926
KX765928
KX765931
KX765932
KX765933
KX765934
KX765936
KX765937
KX765938
KX765939
KX765940
KX765941
KX765942
KX765944
KX765946
KX765948
KX765950
KX765951
KX765953
KX765954
KX765955
KX765956
KX765958
KX765960
KX765967
KX765969
KX765970
KX765971
KX765972
KX765974
KX765977
KX894796
KX894797
KX894798
KX894799
KX894800
KX894802
KX894803
KX894804
KX894805
KX894806
KX894807
KY460517
KY654506
KY654507
KY654508
KY654509
KY654510
KY654511
KY654512
KY654513
KY654514
KY654515
KY654516
KY654517
KY654518
KY782635
KY982516
KY982517
MF001039
MF001041
MF001043
MF001049
MF001050
MF001051
MF001052
MF001053
MF001054
MF001056
MF614946
MF614947
MH760588
MH760589
MH760590
MH760591
MH760592
MH760593
MH760594
MH760595
MH760596
MH760597
MH760598
MH760599
MH760600
MH760601
MH760602
MH760603
MH760604
MH760605
MH760606
MH760607
MH760608
MH760609
MH760610
MH760611
MH760612
MH760613
MH760614
MH760615
MH760616
MH760617
MH760618
MH760619
MH760620
MH760621
MH760622
MH760623
MH760624
MH760625
MH760626
MH760627
MH760628
MH760629
MH760630
MH760631
MH760632
MH760633
MH760634
MH760635
MH760636
MH760637
MH760638
MH760639
MH760640
MH760641
MH760642
MH760643
MH760644
MH760645
MH760646
MH760647
MH760648
MH760649
MH760650
MH760651
